# Supplementary material for: Porphyrins and Metalloporphyrins Combined with N-Heterocyclic Carbene (NHC) Gold(I) Complexes for Photodynamic Therapy Application: What Is the Weight of the Heavy Atom Effect?
Source: Molecules. 2022 Jun 23;27(13):4046. doi: 10.3390/molecules27134046 (PMC9268150; doi:10.3390/molecules27134046)
Supplement: Supplementary file 1 [file molecules-27-04046-s001.zip]

Archive with 1 entries (1 files):
- molecules-1772468-supplementary.pdf
